# Supplementary material for: Prevalence and subtype distribution of Blastocystis sp. isolates from poultry in Lebanon and evidence of zoonotic potential
Source: Parasit Vectors. 2018 Jul 4;11:389. doi: 10.1186/s13071-018-2975-5 (PMC6030734; doi:10.1186/s13071-018-2975-5)
Supplement: Supplementary file 2 — Clinical data collected from slaughterhouse A staff members and Blastocystis sp. identification. (XLSX 14 kb) [file 13071_2018_2975_MOESM2_ESM.xlsx]

## Sheet: Feuil1
Employee/sample	Gender	Age (in years)	North Lebanon district residency	Work experience in the slaughterhouse (in years or months)	Working area in the slaughterhouse or profession	Recent travel abroad	Nature of water consumed	Gastrointestinal symptoms	Blastocystis sp. ST
WIS1	M	22	Batroun	3y	Slaughtering	No	Well water	-	ST3
WIS2	M	45	Tripoli	9y	Slaughtering	No	Well water	-	ST3
WIS3	M	28	Batroun	6y	Delivery	Yes	Well water	-	ST1
WIS4	M	27	Batroun	1y	Slaughtering	No	Well water	-	ST1
WIS5	M	48	Batroun	10y	Delivery	Yes	Well water	-	ST2
WIS6	M	22	Batroun	2y	Slaughtering	No	Well water	-	ST1
WIS7	F	53	Batroun	1y	Slaughtering	No	Mineral water	-	-
WIS8	F	57	Batroun	10y	Slaughtering	No	Well water	-	ST3
WIS9	M	31	Batroun	1y	Slaughtering	No	Well water	-	-
WIS10	M	45	Batroun	8y	Slaughtering	No	Well water	-	ST3
WIS11	M	29	Batroun	2y	Slaughtering	No	Well water	-	-
WIS12	M	34	Batroun	9y	Slaughtering	Yes	Well water	Constipation	-
WIS13	M	26	Tripoli	1y	Slaughtering	No	Well water	-	ST2
WIS14	M	27	Batroun	3y	Slaughtering	No	Well water	-	-
WIS15	M	56	Batroun	1y	Slaughtering	No	Well water	-	ST3
WIS16	M	45	Akkar	10y	Slaughtering	No	Well water	-	ST3
WIS17	M	49	Tripoli	3y	Slaughtering	Yes	Well water	-	-
WIS18	M	30	Tripoli	1y	Delivery	No	Well water	-	-
WIS19	M	51	Koura	1y	Slaughtering	No	Well water	-	ST3
WIS20	M	30	Batroun	8y	Delivery	Yes	Well water	-	ST6
WIS21	F	55	Batroun	14y	Slaughtering	No	Well water	Diarrhea	ST2
WIS22	M	38	Batroun	21y	Slaughtering	Yes	Mineral water	Constipation	ST3
WIS23	M	41	Batroun	5y	Slaughtering	Yes	Well water	-	-
WIS24	M	22	Akkar	1y	Slaughtering	No	Well water	-	ST1
WIS25	M	31	Batroun	6y	Slaughtering	No	Well water	-	ST2
WIS26	M	40	Batroun	8y	Slaughtering	No	Well water	-	-
WIS27	M	38	Tripoli	3m	Slaughtering	Yes	Mineral water	-	ST1
WIS28	M	49	Koura	11y	Slaughtering	Yes	Well water	-	ST3
WIS29	M	44	Batroun	23y	Slaughtering	No	Mineral water	-	-
WIS30	M	28	Batroun	9m	Slaughtering	No	Mineral water	-	-
WIS31	M	50	Batroun	23y	Slaughtering	No	Well water	-	-
WIS32	M	44	Batroun	8y	Slaughtering	No	Well water	-	-
WIS33	M	45	Koura	15y	Slaughtering	Yes	Mineral water	-	ST1
WIS34	M	28	Batroun	3y	Veterinary	Yes	Well water	-	ST3
WIS35	M	27	Batroun	7y	Slaughtering	No	Well water	-	-
WIS36	M	27	Batroun	3y	Slaughtering	Yes	Well water	-	-
WIS37	F	61	Batroun	23y	Slaughtering	Yes	Well water	-	-
WIS38	F	31	Akkar	9y	Slaughtering	No	Well water	-	-
WIS39	M	35	Batroun	3y	Slaughtering	No	Well water	-	ST3
WIS40	F	37	Batroun	6y	Slaughtering	No	Well water	-	ST3
WIS41	M	23	Batroun	3y	Slaughtering	No	Well water	-	ST1
WIS42	M	41	Batroun	10y	Slaughtering	No	Well water	-	-
WIS43	M	27	Batroun	2y	Slaughtering	No	Well water	-	ST3
WIS44	M	50	Koura	3y	Slaughtering	No	Well water	-	-
WIS45	M	21	Akkar	1y	Slaughtering	No	Well water	-	-
WIS46	F	27	Batroun	3y	Slaughtering	No	Well water	-	-
WIS47	F	33	Batroun	2y	Slaughtering	No	Well water	-	ST6
WIS48	M	28	Batroun	1y	Slaughtering	No	Well water	-	ST3
WIS49	F	27	Batroun	3y	Slaughtering	No	Well water	-	ST2
WIS50	F	33	Batroun	2y	Slaughtering	No	Well water	-	-
