# Supplementary material for: Prevalence and subtype distribution of Blastocystis sp. isolates from poultry in Lebanon and evidence of zoonotic potential
Source: Parasit Vectors. 2018 Jul 4;11:389. doi: 10.1186/s13071-018-2975-5 (PMC6030734; doi:10.1186/s13071-018-2975-5)
Supplement: Supplementary file 3 — Clinical data collected from patients hospitalized at Hamidi Medical Center and Blastocystis sp. identification. (XLSX 15 kb) [file 13071_2018_2975_MOESM3_ESM.xlsx]

## Sheet: Sheet1
Patient identification/sample	Gender	Age (in years)	North Lebanon district residency	Recent travel abroad	Nature of water consumed	Symptoms	Blastocystis sp. ST
HMC1	F	49	Tripoli	No	Tap water	Abdominal pain	-
HMC2	F	33	Koura	No	Tap water	-	-
HMC3	M	23	Tripoli	No	Tap water	-	-
HMC4	M	30	Tripoli	No	Tap water	-	ST2
HMC5	M	44	Koura	No	Mineral water	-	ST3
HMC6	F	44	Koura	No	Mineral water	Bloating Constipation	-
HMC7	M	19	Koura	No	Mineral water	Abdominal pain	ST3
HMC8	M	40	Koura	No	Tap water	-	ST3
HMC9	F	42	Koura	No	Tap water	Abdominal pain Bloating Vomiting	-
HMC10	F	68	Koura	No	Tap water	-	ST3
HMC11	F	30	Koura	No	Tap water	Bloating	ST1
HMC12	F	28	Koura	No	Tap water	Constipation	ST3
HMC13	F	25	Tripoli	No	Mineral water	Abdominal pain Vomiting	ST3
HMC14	F	25	Minieh-Danniyeh	No	Tap water	Abdominal pain	ST3
HMC15	F	48	Tripoli	No	Tap water	Abdominal pain	ST3
HMC16	M	27	Tripoli	Yes	Tap water	Abdominal pain	ST3
HMC17	F	20	Tripoli	No	Tap water	Bloating Constipation	-
HMC18	F	21	Tripoli	No	Tap water	Abdominal pain Diarrhea Vomiting	-
HMC19	F	55	Tripoli	No	Tap water	Abdominal pain Constipation	ST3
HMC20	M	41	Tripoli	Yes	Mineral water	Abdominal pain	-
HMC21	F	65	Tripoli	No	Mineral water	Abdominal pain Bloating	ST3
HMC22	F	49	Tripoli	No	Mineral water	Abdominal pain Bloating	-
HMC23	F	28	Koura	No	Tap water	-	ST3
HMC24	F	25	Tripoli	No	Mineral water	Vomiting	ST2
HMC25	F	21	Tripoli	Yes	Mineral water	Abdominal pain	ST2
HMC26	M	65	Tripoli	No	Well water	Abdominal pain Constipation	ST3
HMC27	M	22	Tripoli	No	Mineral water	Abdominal pain Vomiting	-
HMC28	M	37	Tripoli	No	Mineral water	Abdominal pain Bloating Diarrhea	-
HMC29	F	27	Koura	No	Well water	-	ST3
HMC30	M	40	Koura	No	Mineral water	Abdominal pain Constipation	-
HMC31	F	14	Tripoli	No	Tap water	-	ST3
HMC32	F	28	Minieh-Danniyeh	No	Well water	Abdominal pain	-
HMC33	F	23	Tripoli	No	Mineral water	Constipation Nausea	-
HMC34	F	61	Tripoli	No	Mineral water	Constipation Vomiting	-
HMC35	M	42	Tripoli	No	Mineral water	Diarrhea	-
HMC36	F	6	Tripoli	No	Mineral water	Abdominal pain	ST2
HMC37	M	24	Tripoli	No	Mineral water	Abdominal pain	-
HMC38	F	21	Akkar	No	Tap water	Abdominal pain Nausea	-
HMC39	F	35	Tripoli	No	Tap water	Abdominal pain Bloating	ST3
HMC40	M	23	Tripoli	No	Mineral water	Nausea	-
HMC41	F	26	Tripoli	No	Mineral water	Abdominal pain Nausea	ST3
HMC42	M	20	Tripoli	Yes	Mineral water	Abdominal pain	ST3
HMC43	F	38	Minieh-Danniyeh	No	Tap water	Abdominal pain Diarrhea Vomiting	ST2/ST3
HMC44	F	10	Akkar	No	Mineral water	Abdominal pain Constipation	-
HMC45	M	34	Minieh-Danniyeh	Yes	Mineral water	Vomiting	ST3
HMC46	F	23	Minieh-Danniyeh	No	Tap water	Abdominal pain Constipation	ST2
HMC47	M	32	Tripoli	No	Tap water	Abdominal pain Constipation	ST3
HMC48	M	29	Tripoli	Yes	Mineral water	Diarrhea	-
HMC49	F	46	Tripoli	Yes	Mineral water	Bloating Diarrhea Vomiting	-
HMC50	M	40	Akkar	Yes	Tap water	-	-
